# Supplementary material for: Theta-Gel-Reinforced Hydrogel Composites for Potential Tensile Load-Bearing Soft Tissue Repair Applications
Source: J Funct Biomater. 2023 May 24;14(6):291. doi: 10.3390/jfb14060291 (PMC10299711; doi:10.3390/jfb14060291)
Supplement: Supplementary file 1 [file jfb-14-00291-s001.zip]

Archive with 1 entries (1 files):
- jfb-2401626-supplementary.pdf
